# Supplementary material for: Globally invasive populations of the clonal raider ant are derived from Bangladesh
Source: Biol Lett. 2020 Jun 17;16(6):20200105. doi: 10.1098/rsbl.2020.0105 (PMC7336853; doi:10.1098/rsbl.2020.0105)
Supplement: Table S2 [file rsbl20200105supp2.xlsx]

## Sheet: Data
Clone line	Sample	Ant20	Ant859	Ant1343	Ant2794	Ant4155
Line A	C13	173/176	221/223	170/170	179/181	212/214
Line B	STC1	173/176	221/223	170/170	181/193	209/211
Line C	C11	173/185	219/225	170/179	173/189	207/209
Line D	Cbi48	182/185	219/221	170/179	169/189	209/211
Line D	BG1-1	182/185	219/221	170/179	169/189	207/211
Line D	BG1-2	182/185	219/221	170/179	169/189	207/211
Line D	BG1-3	182/185	219/221	170/179	169/189	207/211
Line D	BG1-4	182/185	219/221	170/179	169/189	207/211
Line D	BG1-5	182/185	219/221	170/179	169/189	207/211
Line D	BG1-6	182/185	219/221	170/179	169/189	207/211
Line I	BG2-1	179/185	219/225	170/179	169/187	207/209
Line I	BG2-2	179/185	219/225	170/179	169/187	207/209
Line I	BG2-3	179/185	219/225	170/179	169/187	207/209
Line I	BG2-4	179/185	225/225	170/179	X	207/209
Line I	BG2-5	179/185	225/225	170/170	169/169	207/209
Line I	BG2-6	179/185	219/225	170/179	169/187	207/209
Line I	BG2-7	179/185	219/225	170/179	169/187	207/209
Line C	BG10-1	173/185	219/219	170/179	173/189	207/209
Line C	BG10-2	173/185	219/219	170/179	173/189	207/209
Line C	BG10-3	173/185	219/219	170/179	173/189	207/209
Line C	BG10-4	173/185	219/219	170/179	173/189	207/209
Line C	BG10-5	173/185	219/219	170/179	173/189	207/209
Line C	BG10-6	173/185	219/219	170/179	173/189	207/209
Line C	BG10-7	173/185	219/219	170/179	173/189	207/209
Line K	BG12-1	176/179	225/225	169/169	181/191	209/209
Line K	BG12-2	176/179	225/225	169/169	191/191	209/209
Line K	BG12-3	176/179	225/225	169/169	181/191	209/209
Line K	BG12-4	176/179	225/225	169/169	181/191	209/209
Line K	BG12-5	176/179	225/225	169/169	181/191	209/209
Line K	BG12-6	176/179	225/225	169/169	X	209/209
Line K	BG12-7	176/179	225/225	169/169	181/191	209/209
Line L	BG13-1	176/179	211/227	170/170	187/197	211/211
Line L	BG13-2	176/179	X	170/170	187/197	211/211
Line L	BG13-3	X	211/227	170/170	187/197	211/211
Line L	BG13-4	176/179	211/227	170/170	187/197	211/211
Line L	BG13-5	176/179	211/227	170/170	187/197	211/211
Line L	BG13-6	176/179	211/227	170/170	187/197	211/211
Line L	BG13-7	176/179	211/227	170/170	187/197	211/211
Line M	BG14-1	176/176	225/227	170/170	187/187	209/211
Line M	BG15-1	176/176	225/225	170/170	187/187	209/211
Line M	BG15-2	176/179	225/225	170/170	187/187	209/211
Line M	BG15-3	176/176	225/225	170/170	187/187	209/211
Line M	BG15-4	176/176	225/225	170/170	187/187	209/211
Line M	BG15-5	176/176	225/225	170/170	187/187	209/211
Line M	BG15-6	X	X	170/170	187/187	209/211
Line M	BG16-1	176/176	225/225	170/170	187/197	209/211
Line M	BG16-2	176/176	225/225	170/170	187/197	209/211
Line M	BG16-3	176/176	225/225	170/170	187/197	209/211
Line M	BG16-4	176/176	225/225	170/170	187/197	209/211
Line M	BG16-5	176/176	225/225	170/170	187/187	209/209
Line M	BG16-6	176/176	225/225	170/170	187/187	209/209
Line M	BG16-7	176/176	225/225	170/170	187/187	209/209
Line B	Sing1-1	173/185	219/225	170/179	173/189	207/209
Line B	Sing1-2	173/185	219/225	170/179	173/189	207/209
Line B	Sing1-3	173/185	219/225	170/179	173/189	207/209
Line B	Sing1-4	173/185	219/225	170/179	173/189	207/209
Line B	Sing1-5	173/185	219/225	170/179	173/189	207/209
